# Supplementary material for: A Produce Prescription Program in Eastern North Carolina Results in Increased Voucher Redemption Rates and Increased Fruit and Vegetable Intake among Participants
Source: Nutrients. 2022 Jun 11;14(12):2431. doi: 10.3390/nu14122431 (PMC9229115; doi:10.3390/nu14122431)
Supplement: Supplementary file 1 [file nutrients-14-02431-s001.zip]

Archive with 1 entries (1 files):
- nutrients-1728203-supplementary.pdf
